# Supplementary material for: Axial Tracheids Widening Across Vein Orders in Ginkgo biloba Leaves and Their Relationship with Hydraulic Path Length
Source: Biology (Basel). 2026 Apr 10;15(8):598. doi: 10.3390/biology15080598 (PMC13113127; doi:10.3390/biology15080598)
Supplement: Supplementary file 1 [file biology-15-00598-s001.zip]

Archive with 1 entries (1 files):
- biology-4205822-supplementary.pdf
